# Supplementary material for: Boron encapsulated in a liposome can be used for combinational neutron capture therapy
Source: Nat Commun. 2022 Apr 19;13:2143. doi: 10.1038/s41467-022-29780-w (PMC9018847; doi:10.1038/s41467-022-29780-w)
Supplement: Supplementary file 4 — Source Data [file 41467_2022_29780_MOESM4_ESM.xlsx]

## Sheet: Figure 2e
Figure 2e
Density (kg/m2)
	Z-Axis (nm)	DPPC	BOP-1	BOP-3
	-3.80969
	-3.66613			1019.64
	-3.65419
	-3.51649			1017.97
	-3.4987
	-3.48091	1008.07
	-3.36685			1017.29
	-3.3432
	-3.33883	1008.78
	-3.21722			1018.5
	-3.19675	1007.98
	-3.1877
	-3.1636
	-3.06758			1008.37
	-3.05468	1008.68
	-3.03447
	-3.0322
	-2.91794			1037.19
	-2.9126	1020.02
	-2.90535
	-2.87671
	-2.82933		1009.64
	-2.77622
	-2.77052	1040.61
	-2.7683			1065.66
	-2.72121
	-2.71385		1011.41
	-2.64709
	-2.62844	1093.38
	-2.61866			1161.69
	-2.59837		1007.58
	-2.56571
	-2.51797
	-2.48636	1163.19
	-2.48288		1006.95
	-2.46903			1382.7
	-2.41021
	-2.38884
	-2.3674		1025.29
	-2.34429	1225.4
	-2.31939			1262.03
	-2.25971
	-2.25471
	-2.25192		1046.31
	-2.20221	1343.66
	-2.16975			1356.4
	-2.13644		1073.56
	-2.13058
	-2.09922
	-2.06013	1484.07
	-2.02095		1154.75
	-2.02011			1271.43
	-2.00146
	-1.94372
	-1.91805	1352.42
	-1.90547		1297.1
	-1.87233
	-1.87048			1220.92
	-1.78999		1366.48
	-1.78822
	-1.77597	1354.26
	-1.74321
	-1.72084			1136.29
	-1.67451		1431.35
	-1.6339	1237.98
	-1.63272
	-1.61408
	-1.5712			1049
	-1.55902		1376.3
	-1.49182	1136.38
	-1.48495
	-1.47723
	-1.44354		1338.04
	-1.42156			1006.49
	-1.35583
	-1.34974	1006.31
	-1.32806		1329.68
	-1.32173
	-1.27192			968.166
	-1.2267
	-1.21258		1244.52
	-1.20766	983.557
	-1.16623
	-1.12229			960.057
	-1.09757
	-1.09709		1231.37
	-1.06558	935.87
	-1.01073
	-0.981606		1151.86
	-0.972649			968.616
	-0.968452
	-0.923509	907.647
	-0.866126		1145.01
	-0.855239
	-0.839322
	-0.823009			947.342
	-0.781429	910.311
	-0.750636		1113.48
	-0.710192
	-0.699739
	-0.673369			1060.64
	-0.63935	895.881
	-0.635156		1112.2
	-0.581072
	-0.544239
	-0.523729			1157.79
	-0.519676		1034.73
	-0.497269	854.243
	-0.451942
	-0.404186		922.826
	-0.388739
	-0.374099			1131.88
	-0.355189	825.329
	-0.322812
	-0.288706		827.774
	-0.233249
	-0.22446			1067.42
	-0.213119	779.162
	-0.193692
	-0.173226		838.685
	-0.0777494
	-0.0748195			942.983
	-0.0710395	741.512
	-0.0645616
	-0.0577357		847.839
	0.0577442		822.716
	0.0645683
	0.0710405	750.112
	0.0748205			994.469
	0.0777506
	0.173224		839.06
	0.193688
	0.21312	791.617
	0.224461			1142.54
	0.233251
	0.288704		913.678
	0.322818
	0.3552	860.71
	0.374101			1094.85
	0.388741
	0.404194		1013.65
	0.451948
	0.497271	883.357
	0.519674		1104.3
	0.52373			1031.52
	0.544241
	0.581068
	0.635154		1146.97
	0.639351	891.33
	0.67337			996.218
	0.699741
	0.710198
	0.750644		1132.98
	0.781431	903.429
	0.82301			1003.18
	0.839318
	0.855241
	0.866124		1110.15
	0.923511	935.875
	0.968448
	0.97265			946.227
	0.981604		1144.93
	1.01074
	1.06559	973.98
	1.09709		1294.62
	1.09758
	1.12228			978.636
	1.16623
	1.20767	1012.32
	1.21257		1359.91
	1.2267
	1.27192			979.569
	1.32173
	1.32805		1317.09
	1.34974	1107.89
	1.35583
	1.42156			1001.9
	1.44354		1366.66
	1.47723
	1.48496
	1.49182	1229.84
	1.55902		1509.98
	1.5712			1138.12
	1.61408
	1.63273
	1.6339	1308.62
	1.6745		1405.98
	1.72084			1209.51
	1.74321
	1.77598	1404.25
	1.78822
	1.78998		1244.5
	1.87047			1310.48
	1.87234
	1.90547		1171.8
	1.91806	1432.22
	1.94372
	2.00146
	2.02011			1320.75
	2.02095		1084.08
	2.06013	1355.5
	2.09922
	2.13059
	2.13643		1021.03
	2.16975			1324.29
	2.20221	1297.55
	2.25192		1016.94
	2.25472
	2.25972
	2.31939			1321.51
	2.34429	1183.32
	2.3674		1012.36
	2.38884
	2.41021
	2.46903			1185.77
	2.48288		1006.75
	2.48637	1092.28
	2.51797
	2.56571
	2.59837		1009.9
	2.61866			1112.18
	2.62845	1034.79
	2.6471
	2.71385		1009.13
	2.72121
	2.7683			1043.17
	2.77052	1010.11
	2.77622
	2.82933		1007.51
	2.87671
	2.90535
	2.9126	1013.28
	2.91794			1019.17
	3.0322
	3.03448
	3.05468	1005.41
	3.06758			1015.89
	3.1636
	3.1877
	3.19676	1007.8
	3.21722			1016.07
	3.33884	1007.98
	3.3432
	3.36685			1019.64
	3.48091	1006.71
	3.4987
	3.51649			1018.95
	3.6542
	3.66613			1016.4
	3.80969

## Sheet: Figure 2f
Figure 2f
Szz
	sn-1 acyl chain position #	BoP-3	BoP-1	DPPC
	1	0.58706	0.22199	0.38205
	2	0.679738	0.369636	0.515373
	3	0.703505	0.368388	0.552351
	4	0.709963	0.442534	0.55033
	5	0.696619	0.4416	0.555345
	6	0.684408	0.424416	0.535257
	7	0.674908	0.361197	0.53379
	8	0.639046	0.308721	0.528497
	9	0.622456	0.259192	0.524291
	10	0.574439	0.201269	0.532525
	11	0.53964	0.142979	0.526994
	12	0.487539	0.130683	0.522698
	13	0.457187	0.104536	0.489822
	14	0.394739	0.0833486	0.433824

## Sheet: Figure 2g
Figure 2g
Absorbance (550 nm)
	BoP-1	BoP-2	BoP-3	BoP-4	DPPC
	1.04	2.29	2.52	1.6	2.44
	1.7	1.94	2.31	1.84	2.25
	1.48	1.87	2.18	2.11	2.54
	1.35	1.76	2.6	2	2.6

## Sheet: Figure 2h
Figure 2h
SRBLeak (%)
	BoP-1	BoP-2	BoP-3	BoP-4	DPPC
	27	4	1	12	4
	18	5	0	3	0
	20	13	4	7	3
	16	9	2	6	3

## Sheet: Figure 3c
Figure 3c
Intensity
	Particle size (nm)	Liposome	Boronsome	Dox-boronsome
	0.4	0	0	0
	0.4632	0	0	0
	0.5365	0	0	0
	0.6213	0	0	0
	0.7195	0	0	0
	0.8332	0	0	0
	0.9649	0	0	0
	1.117	0	0	0
	1.294	0	0	0
	1.499	0	0	0
	1.736	0	0	0
	2.01	0	0	0
	2.328	0	0	0
	2.696	0	0	0
	3.122	0	0	0
	3.615	0	0	0
	4.187	0	0	0
	4.849	0	0	0
	5.615	0	0	0
	6.503	0	0	0
	7.531	0	0	0
	8.721	0	0	0
	10.1	0	0	0
	11.7	0	0	0
	13.54	0	0	0
	15.69	0	0	0
	18.17	0	0	0
	21.04	0	0	0
	24.36	0	0	0
	28.21	0	0	0
	32.67	0	0	0
	37.84	0	0	0
	43.82	0.4	0	0.1
	50.75	1.5	0.1	0.7
	58.77	3.2	1.1	2.2
	68.06	5.3	3.1	4.4
	78.82	7.4	6	7
	91.28	9.3	9.2	9.5
	105.7	10.7	12	11.6
	122.4	11.4	13.8	12.9
	141.8	11.4	14.3	13
	164.2	10.7	13.3	12.1
	190.1	9.3	11.1	10.2
	220.2	7.5	8.1	7.7
	255	5.5	5	5
	295.3	3.5	2.3	2.6
	342	1.9	0.6	0.9
	396.1	0.7	0	0.1
	458.7	0.1	0	0
	531.2	0	0	0
	615.1	0	0	0
	712.4	0	0	0
	825	0	0	0
	955.4	0	0	0
	1106	0	0	0
	1281	0	0	0
	1484	0	0	0
	1718	0	0	0
	1990	0	0	0
	2305	0	0	0
	2669	0	0	0
	3091	0	0	0
	3580	0	0	0
	4145	0	0	0
	4801	0	0	0
	5560	0	0	0
	6439	0	0	0
	7456	0	0	0
	8635	0	0	0
	10000	0	0	0

## Sheet: Figure 3d
Figure 3d
Polydispersity index
	Liposome	Boronsome	Dox-boronsome
	0.165	0.139	0.136
	0.16	0.142	0.13
	0.157	0.148	0.144

## Sheet: Figure 3e
Figure 3e
Zeta potential (V)
	Liposome	Boronsome	DOX-boronsome
	-19.7	-22.9	-2.91
	-20.9	-24.5	-3.21
	-20.3	-23.1	-3.08

## Sheet: Figure 3f
Figure 3f
	Time (h)	PDI			Particle size (nm)
	0	0.131	0.133	0.127	127.7	132.3	124
	2	0.125	0.128	0.144	115.7	110.4	123.7
	4	0.134	0.117	0.131	127.5	129.4	131.6
	8	0.138	0.118	0.142	136.9	134.2	137.4
	12	0.134	0.133	0.144	125.9	124.3	128.5
	24	0.139	0.142	0.118	126.7	130.5	141.8
	36	0.134	0.124	0.115	123.3	124.7	121.6
	48	0.129	0.139	0.123	128.1	142.8	144.6
	72	0.12	0.146	0.139	133	132.9	133.4

## Sheet: Figure 3g
Figure 3g
Boron concentration (μg/106 cells)
	Incubation concentration of boronsome (mg/mL)	N1	N2	N3
	0.1	5.2	2.3	13.5
	0.2	16.7	22.1	6.4
	0.5	29.3	12.6	38.9
	1	98.4	67.5	86.9
	2	128.9	164	137.3
	5	187.7	180.4	217.5

## Sheet: Figure 3h
Figure 3h
Boron concentration (μg/106 cells)
	FBY	BPA	Boronsome
	138.942	119.463	197.7
	128.568	99.731	180.4
	117.288	135.27	207.5

[truncated: 33 more sheets: Figure 3i, Figure 4c, Figure 4d, Figure 4e, Figure 4f, Figure 5c, Figure 5d, Figure 5e, Figure 6c, Figure 6e, Figure 6f, Figure 6g, Figure 6h, Supplementary Figure 3b, Supplementary Figure 3c, Supplementary Figure 4a, Supplementary Figure 4b, Supplementary Figure 4c, Supplementary Figure 6, Supplementary Figure 7 …]
